# Supplementary material for: Cross-feeding affects the target of resistance evolution to an antifungal drug
Source: PLoS Genet. 2023 Oct 19;19(10):e1011002. doi: 10.1371/journal.pgen.1011002 (PMC10617708; doi:10.1371/journal.pgen.1011002)
Supplement: S2 Data — Columns: SNP_pos_aa, 1-based position in the protein sequence of Fur1; mutation; mutID_true, unique mutation identifier (convertible to mutfunc-friendly format); mutation_type, SNP or indel; POS, position in chrVIII; pos_nt, 0-based position in the FUR1 gene; REF, reference residue; ALT, alternative residue; detected_by, indicates if the mutation was detected by samtools, gatk or Sanger (1 row per detection method); RA_well, unique strain identifier and location on the plate after rearray; background; fluc_assay, iteration of the evolution experiment; pre_culture, indicates if the mutant was generated from the same preculture; Genomix_plate_nb, indicates on which plate the genomic DNA was located for WGS; val_comp, indicates if the mutant was tested in the validation assay and/or the complementation assay. (XLSX) [file pgen.1011002.s012.xlsx]

## Sheet: Sheet1
					S2 Data. List of mutations detected in FUR1. Columns: SNP_pos_aa, 1-based position in the protein sequence of Fur1; mutation; mutID_true, unique mutation identifier (convertible to mutfunc-friendly format); mutation_type, SNP or indel; POS, position in chrVIII; pos_nt, 0-based position in the FUR1 gene; REF, reference residue; ALT, alternative residue; detected_by, indicates if the mutation was d…
	SNP_pos_aa	mutation	mutID_true	mutation_type	POS	pos_nt	REF	ALT	detected_by	RA_well	background	expevol_assay	pre_culture	Genomix_plate_nb	val_comp
0	1	M1V	chrVIII:362115:A/G:SNP	SNP	362115	0	A	G	Sanger	G22	NC-02	5	3	3
1	1	M1V	chrVIII:362115:A/G:SNP	SNP	362115	0	A	G	samtools	G22	NC-02	5	3	3
2	1	M1L	chrVIII:362115:A/T:SNP	SNP	362115	0	A	T	Sanger	I2	LL13-040	2	1	2
3	1	M1L	chrVIII:362115:A/T:SNP	SNP	362115	0	A	T	gatk	I2	LL13-040	2	1	2
4	1	M1L	chrVIII:362115:A/T:SNP	SNP	362115	0	A	T	samtools	I2	LL13-040	2	1	2
5	1	M1V	chrVIII:362115:A/G:SNP	SNP	362115	0	A	G	Sanger	L22	NC-02	5	3	3
6	1	M1V	chrVIII:362115:A/G:SNP	SNP	362115	0	A	G	samtools	L22	NC-02	5	3	3
7	1	M1K	chrVIII:362116:T/A:SNP	SNP	362116	1	T	A	gatk	D8	LL13-040	4	2	2
8	1	M1K	chrVIII:362116:T/A:SNP	SNP	362116	1	T	A	samtools	D8	LL13-040	4	2	2
9	1	M1T	chrVIII:362116:T/C:SNP	SNP	362116	1	T	C	Sanger	L14	NC-02	3	2	3
10	1	M1T	chrVIII:362116:T/C:SNP	SNP	362116	1	T	C	gatk	L14	NC-02	3	2	3
11	1	M1T	chrVIII:362116:T/C:SNP	SNP	362116	1	T	C	samtools	L14	NC-02	3	2	3
12	1	M1I	chrVIII:362117:G/T:SNP	SNP	362117	2	G	T	gatk	M10	LL13-040	5	4	1
13	1	M1I	chrVIII:362117:G/T:SNP	SNP	362117	2	G	T	samtools	M10	LL13-040	5	4	1
14	1	M1I	chrVIII:362117:G/T:SNP	SNP	362117	2	G	T	Sanger	M16	NC-02	4	1	3
15	1	M1I	chrVIII:362117:G/T:SNP	SNP	362117	2	G	T	gatk	M16	NC-02	4	1	3
16	1	M1I	chrVIII:362117:G/T:SNP	SNP	362117	2	G	T	samtools	M16	NC-02	4	1	3
17	3	S3del	chrVIII:362122:CG/C:indel	indel	362122	8	CG	C	Sanger	M13	NC-02	1	1	1
18	3	S3del	chrVIII:362122:CG/C:indel	indel	362122	8	CG	C	Sanger	N13	NC-02	1	1	2
19	3	S3*	chrVIII:362122:C/A:SNP	SNP	362122	7	C	A	gatk	O10	LL13-040	5	4	1
20	3	S3*	chrVIII:362122:C/A:SNP	SNP	362122	7	C	A	samtools	O10	LL13-040	5	4	1
21	7	K7*	chrVIII:362133:A/T:SNP	SNP	362133	18	A	T	Sanger	D13	LL13-040	6	5	1
22	7	K7*	chrVIII:362133:A/T:SNP	SNP	362133	18	A	T	samtools	D13	LL13-040	6	5	1
23	17	Q17*	chrVIII:362163:C/T:SNP	SNP	362163	48	C	T	Sanger	B10	LL13-040	5	3	1
24	17	Q17*	chrVIII:362163:C/T:SNP	SNP	362163	48	C	T	gatk	B10	LL13-040	5	3	1
25	17	Q17*	chrVIII:362163:C/T:SNP	SNP	362163	48	C	T	samtools	B10	LL13-040	5	3	1
26	17	Q17*	chrVIII:362163:C/T:SNP	SNP	362163	48	C	T	Sanger	E3	LL13-040	3	2	2	validated/complemented
27	17	Q17*	chrVIII:362163:C/T:SNP	SNP	362163	48	C	T	gatk	E3	LL13-040	3	2	2	validated/complemented
28	17	Q17*	chrVIII:362163:C/T:SNP	SNP	362163	48	C	T	samtools	E3	LL13-040	3	2	2	validated/complemented
29	17	Q17*	chrVIII:362163:C/T:SNP	SNP	362163	48	C	T	Sanger	H3	LL13-040	3	2	2
30	17	Q17*	chrVIII:362163:C/T:SNP	SNP	362163	48	C	T	gatk	H3	LL13-040	3	2	2
31	17	Q17*	chrVIII:362163:C/T:SNP	SNP	362163	48	C	T	samtools	H3	LL13-040	3	2	2
32	17	Q17*	chrVIII:362163:C/T:SNP	SNP	362163	48	C	T	Sanger	N22	NC-02	5	4	3	validated/complemented
33	17	Q17*	chrVIII:362163:C/T:SNP	SNP	362163	48	C	T	gatk	N22	NC-02	5	4	3	validated/complemented
34	17	Q17*	chrVIII:362163:C/T:SNP	SNP	362163	48	C	T	samtools	N22	NC-02	5	4	3	validated/complemented
35	17	Q17*	chrVIII:362163:C/T:SNP	SNP	362163	48	C	T	Sanger	N9	LL13-040	5	1	1
36	17	Q17*	chrVIII:362163:C/T:SNP	SNP	362163	48	C	T	gatk	N9	LL13-040	5	1	1
37	17	Q17*	chrVIII:362163:C/T:SNP	SNP	362163	48	C	T	samtools	N9	LL13-040	5	1	1
38	17	Q17*	chrVIII:362163:C/T:SNP	SNP	362163	48	C	T	Sanger	O9	LL13-040	5	2	1
39	17	Q17*	chrVIII:362163:C/T:SNP	SNP	362163	48	C	T	gatk	O9	LL13-040	5	2	1
40	17	Q17*	chrVIII:362163:C/T:SNP	SNP	362163	48	C	T	samtools	O9	LL13-040	5	2	1
41	21	L21del	chrVIII:362176:TG/T:indel	indel	362176	62	TG	T	Sanger	B11	LL13-040	5	4	2
42	21	L21del	chrVIII:362176:TG/T:indel	indel	362176	62	TG	T	gatk	B11	LL13-040	5	4	2
43	26	R26I	chrVIII:362191:G/T:SNP	SNP	362191	76	G	T	Sanger	N8	LL13-040	4	3	1
44	26	R26I	chrVIII:362191:G/T:SNP	SNP	362191	76	G	T	gatk	N8	LL13-040	4	3	1
45	26	R26I	chrVIII:362191:G/T:SNP	SNP	362191	76	G	T	samtools	N8	LL13-040	4	3	1
46	28	K28*	chrVIII:362196:A/T:SNP	SNP	362196	81	A	T	Sanger	K8	LL13-040	4	3	1
47	28	K28*	chrVIII:362196:A/T:SNP	SNP	362196	81	A	T	gatk	K8	LL13-040	4	3	1
48	28	K28*	chrVIII:362196:A/T:SNP	SNP	362196	81	A	T	samtools	K8	LL13-040	4	3	1
49	35	F35I	chrVIII:362217:T/A:SNP	SNP	362217	102	T	A	Sanger	C12	LL13-040	6	3	2
50	35	F35I	chrVIII:362217:T/A:SNP	SNP	362217	102	T	A	gatk	C12	LL13-040	6	3	2
51	35	F35I	chrVIII:362217:T/A:SNP	SNP	362217	102	T	A	samtools	C12	LL13-040	6	3	2
52	35	F35L	chrVIII:362219:C/A:SNP	SNP	362219	104	C	A	Sanger	F15	NC-02	3	2	2
53	35	F35L	chrVIII:362219:C/A:SNP	SNP	362219	104	C	A	gatk	F15	NC-02	3	2	2
54	35	F35L	chrVIII:362219:C/A:SNP	SNP	362219	104	C	A	samtools	F15	NC-02	3	2	2
55	35	F35L	chrVIII:362219:C/A:SNP	SNP	362219	104	C	A	Sanger	G15	NC-02	3	2	2
56	35	F35L	chrVIII:362219:C/A:SNP	SNP	362219	104	C	A	gatk	G15	NC-02	3	2	2
57	35	F35L	chrVIII:362219:C/A:SNP	SNP	362219	104	C	A	samtools	G15	NC-02	3	2	2
58	35	F35L	chrVIII:362219:C/A:SNP	SNP	362219	104	C	A	Sanger	G17	NC-02	4	2	3
59	35	F35L	chrVIII:362219:C/A:SNP	SNP	362219	104	C	A	gatk	G17	NC-02	4	2	3
60	35	F35L	chrVIII:362219:C/A:SNP	SNP	362219	104	C	A	samtools	G17	NC-02	4	2	3
61	35	F35L	chrVIII:362219:C/A:SNP	SNP	362219	104	C	A	Sanger	I16	NC-02	3	2	3
62	35	F35L	chrVIII:362219:C/A:SNP	SNP	362219	104	C	A	gatk	I16	NC-02	3	2	3
63	35	F35L	chrVIII:362219:C/A:SNP	SNP	362219	104	C	A	samtools	I16	NC-02	3	2	3
64	36	I36del	chrVIII:362221:TC/T:indel	indel	362221	107	TC	T	Sanger	F18	NC-02	4	2	3
65	39	S39P	chrVIII:362229:T/C:SNP	SNP	362229	114	T	C	Sanger	D17	NC-02	4	2	1
66	39	S39P	chrVIII:362229:T/C:SNP	SNP	362229	114	T	C	gatk	D17	NC-02	4	2	1
67	39	S39P	chrVIII:362229:T/C:SNP	SNP	362229	114	T	C	samtools	D17	NC-02	4	2	1
68	39	S39P	chrVIII:362229:T/C:SNP	SNP	362229	114	T	C	Sanger	D18	NC-02	4	2	3
69	39	S39P	chrVIII:362229:T/C:SNP	SNP	362229	114	T	C	gatk	D18	NC-02	4	2	3
70	39	S39P	chrVIII:362229:T/C:SNP	SNP	362229	114	T	C	samtools	D18	NC-02	4	2	3
71	39	S39F	chrVIII:362230:C/T:SNP	SNP	362230	115	C	T	Sanger	B9	LL13-040	4	3	1
72	39	S39Y	chrVIII:362230:C/A:SNP	SNP	362230	115	C	A	Sanger	J12	LL13-040	6	4	2
73	39	S39Y	chrVIII:362230:C/A:SNP	SNP	362230	115	C	A	gatk	J12	LL13-040	6	4	2
74	39	S39Y	chrVIII:362230:C/A:SNP	SNP	362230	115	C	A	samtools	J12	LL13-040	6	4	2
75	39	S39Y	chrVIII:362230:C/A:SNP	SNP	362230	115	C	A	Sanger	L12	LL13-040	6	4	1
76	39	S39Y	chrVIII:362230:C/A:SNP	SNP	362230	115	C	A	gatk	L12	LL13-040	6	4	1
77	39	S39Y	chrVIII:362230:C/A:SNP	SNP	362230	115	C	A	samtools	L12	LL13-040	6	4	1
78	39	S39Y	chrVIII:362230:C/A:SNP	SNP	362230	115	C	A	Sanger	L13	NC-02	1	1	1
79	39	S39Y	chrVIII:362230:C/A:SNP	SNP	362230	115	C	A	samtools	L13	NC-02	1	1	1
80	39	S39Y	chrVIII:362230:C/A:SNP	SNP	362230	115	C	A	Sanger	O22	NC-02	5	4	3
81	39	S39Y	chrVIII:362230:C/A:SNP	SNP	362230	115	C	A	samtools	O22	NC-02	5	4	3
82	45	L45del	chrVIII:362246:ATTGT/A:indel	indel	362246	132	ATTGT	A	Sanger	J15	NC-02	3	3	2
83	45	L45del	chrVIII:362246:ATTGT/A:indel	indel	362246	132	ATTGT	A	gatk	J15	NC-02	3	3	2
84	45	L45ins	chrVIII:362247:T/TCACA:indel	indel	362247	133	T	TCACA	Sanger	J15	NC-02	3	3	2
85	45	L45*	chrVIII:362248:T/A:SNP	SNP	362248	133	T	A	Sanger	F19	NC-02	4	3	3
86	45	L45*	chrVIII:362248:T/A:SNP	SNP	362248	133	T	A	samtools	F19	NC-02	4	3	3
87	46	L46*	chrVIII:362251:T/A:SNP	SNP	362251	136	T	A	Sanger	B18	NC-02	4	2	3
88	46	L46*	chrVIII:362251:T/A:SNP	SNP	362251	136	T	A	samtools	B18	NC-02	4	2	3
89	46	L46*	chrVIII:362251:T/A:SNP	SNP	362251	136	T	A	Sanger	J17	NC-02	4	2	3
90	46	L46*	chrVIII:362251:T/A:SNP	SNP	362251	136	T	A	samtools	J17	NC-02	4	2	3
91	46	L46*	chrVIII:362251:T/A:SNP	SNP	362251	136	T	A	Sanger	J18	NC-02	4	2	3
92	46	L46*	chrVIII:362251:T/A:SNP	SNP	362251	136	T	A	samtools	J18	NC-02	4	2	3
93	46	L46*	chrVIII:362251:T/A:SNP	SNP	362251	136	T	A	Sanger	K18	NC-02	4	2	3
94	46	L46*	chrVIII:362251:T/A:SNP	SNP	362251	136	T	A	Sanger	N17	NC-02	4	2	3
95	46	L46*	chrVIII:362251:T/A:SNP	SNP	362251	136	T	A	samtools	N17	NC-02	4	2	3
96	47	V47del	chrVIII:362254:TTGA/T:indel	indel	362254	140	TTGA	T	Sanger	J15	NC-02	3	3	2
97	47	V47del	chrVIII:362254:TTGA/T:indel	indel	362254	140	TTGA	T	gatk	J15	NC-02	3	3	2
98	50	G50Y	chrVIII:362262:G/T:SNP	SNP	362262	147	G	T	Sanger	L16	NC-02	4	1	3
99	50	G50Y	chrVIII:362262:G/T:SNP	SNP	362262	147	G	T	samtools	L16	NC-02	4	1	3
100	50	G50D	chrVIII:362263:G/A:SNP	SNP	362263	148	G	A	Sanger	J16	NC-02	4	1	2
101	50	G50D	chrVIII:362263:G/A:SNP	SNP	362263	148	G	A	gatk	J16	NC-02	4	1	2
102	50	G50D	chrVIII:362263:G/A:SNP	SNP	362263	148	G	A	samtools	J16	NC-02	4	1	2
103	50	G50Y	chrVIII:362263:G/A:SNP	SNP	362263	148	G	A	Sanger	L16	NC-02	4	1	3
104	50	G50Y	chrVIII:362263:G/A:SNP	SNP	362263	148	G	A	samtools	L16	NC-02	4	1	3
105	54	L54ins	chrVIII:362273:T/TCTACCTGTGCAAAAGCAAATTGTGGAAACTGACACCAA:indel	indel	362273	159	T	TCTACCTGTGCAAAAGCAAATTGTGGAAACTGACACCAA	Sanger	K7	LL13-040	4	1	1
106	54	L54ins	chrVIII:362273:T/TCTACCTGTGCAAAAGCAAATTGTGGAAACTGACACCAA:indel	indel	362273	159	T	TCTACCTGTGCAAAAGCAAATTGTGGAAACTGACACCAA	gatk	K7	LL13-040	4	1	1
107	57	Q57del	chrVIII:362282:GC/G:indel	indel	362282	168	GC	G	Sanger	K19	NC-02	4	4	3
108	57	Q57del	chrVIII:362282:GC/G:indel	indel	362282	168	GC	G	gatk	K19	NC-02	4	4	3
109	70	E70*	chrVIII:362322:G/T:SNP	SNP	362322	207	G	T	Sanger	B15	NC-02	3	2	2
110	70	E70*	chrVIII:362322:G/T:SNP	SNP	362322	207	G	T	gatk	B15	NC-02	3	2	2
111	70	E70*	chrVIII:362322:G/T:SNP	SNP	362322	207	G	T	samtools	B15	NC-02	3	2	2
112	71	G71S	chrVIII:362325:G/A:SNP	SNP	362325	210	G	A	Sanger	O17	NC-02	4	2	3
113	71	G71S	chrVIII:362325:G/A:SNP	SNP	362325	210	G	A	gatk	O17	NC-02	4	2	3
114	71	G71S	chrVIII:362325:G/A:SNP	SNP	362325	210	G	A	samtools	O17	NC-02	4	2	3
115	73	S73*	chrVIII:362332:C/A:SNP	SNP	362332	217	C	A	Sanger	E18	NC-02	4	2	3
116	73	S73*	chrVIII:362332:C/A:SNP	SNP	362332	217	C	A	gatk	E18	NC-02	4	2	3
117	73	S73*	chrVIII:362332:C/A:SNP	SNP	362332	217	C	A	samtools	E18	NC-02	4	2	3
118	73	S73*	chrVIII:362332:C/A:SNP	SNP	362332	217	C	A	Sanger	K21	NC-02	5	2	3
119	73	S73*	chrVIII:362332:C/A:SNP	SNP	362332	217	C	A	gatk	K21	NC-02	5	2	3
120	73	S73*	chrVIII:362332:C/A:SNP	SNP	362332	217	C	A	samtools	K21	NC-02	5	2	3
121	79	C79R	chrVIII:362349:T/C:SNP	SNP	362349	234	T	C	Sanger	E14	NC-02	2	1	3
122	79	C79R	chrVIII:362349:T/C:SNP	SNP	362349	234	T	C	gatk	E14	NC-02	2	1	3
123	79	C79R	chrVIII:362349:T/C:SNP	SNP	362349	234	T	C	samtools	E14	NC-02	2	1	3
124	79	C79R	chrVIII:362349:T/C:SNP	SNP	362349	234	T	C	Sanger	L15	NC-02	3	3	3
125	79	C79R	chrVIII:362349:T/C:SNP	SNP	362349	234	T	C	gatk	L15	NC-02	3	3	3
126	79	C79R	chrVIII:362349:T/C:SNP	SNP	362349	234	T	C	samtools	L15	NC-02	3	3	3
127	79	C79Y	chrVIII:362350:G/A:SNP	SNP	362350	235	G	A	Sanger	F3	LL13-040	3	2	1
128	79	C79Y	chrVIII:362350:G/A:SNP	SNP	362350	235	G	A	gatk	F3	LL13-040	3	2	1
129	79	C79Y	chrVIII:362350:G/A:SNP	SNP	362350	235	G	A	samtools	F3	LL13-040	3	2	1
130	79	C79Y	chrVIII:362350:G/A:SNP	SNP	362350	235	G	A	Sanger	K22	NC-02	5	3	3
131	79	C79Y	chrVIII:362350:G/A:SNP	SNP	362350	235	G	A	gatk	K22	NC-02	5	3	3
132	79	C79Y	chrVIII:362350:G/A:SNP	SNP	362350	235	G	A	samtools	K22	NC-02	5	3	3
133	79	C79Y	chrVIII:362350:G/A:SNP	SNP	362350	235	G	A	Sanger	M19	NC-02	4	4	3
134	79	C79Y	chrVIII:362350:G/A:SNP	SNP	362350	235	G	A	gatk	M19	NC-02	4	4	3
135	79	C79Y	chrVIII:362350:G/A:SNP	SNP	362350	235	G	A	samtools	M19	NC-02	4	4	3
136	80	G80D	chrVIII:362353:G/A:SNP	SNP	362353	238	G	A	Sanger	C2	LL13-040	1	1	1
137	80	G80D	chrVIII:362353:G/A:SNP	SNP	362353	238	G	A	gatk	C2	LL13-040	1	1	1
138	80	G80D	chrVIII:362353:G/A:SNP	SNP	362353	238	G	A	samtools	C2	LL13-040	1	1	1
139	80	G80D	chrVIII:362353:G/A:SNP	SNP	362353	238	G	A	Sanger	F2	LL13-040	1	1	1
140	80	G80D	chrVIII:362353:G/A:SNP	SNP	362353	238	G	A	gatk	F2	LL13-040	1	1	1
141	80	G80D	chrVIII:362353:G/A:SNP	SNP	362353	238	G	A	samtools	F2	LL13-040	1	1	1
142	81	V81F	chrVIII:362355:G/T:SNP	SNP	362355	240	G	T	Sanger	C14	NC-02	2	1	2
143	81	V81F	chrVIII:362355:G/T:SNP	SNP	362355	240	G	T	gatk	C14	NC-02	2	1	2
144	81	V81F	chrVIII:362355:G/T:SNP	SNP	362355	240	G	T	samtools	C14	NC-02	2	1	2
145	81	V81D	chrVIII:362356:T/A:SNP	SNP	362356	241	T	A	Sanger	B7	LL13-040	4	1	1
146	81	V81D	chrVIII:362356:T/A:SNP	SNP	362356	241	T	A	gatk	B7	LL13-040	4	1	1
147	81	V81D	chrVIII:362356:T/A:SNP	SNP	362356	241	T	A	samtools	B7	LL13-040	4	1	1
148	81	V81D	chrVIII:362356:T/A:SNP	SNP	362356	241	T	A	Sanger	D7	LL13-040	4	1	2
149	81	V81D	chrVIII:362356:T/A:SNP	SNP	362356	241	T	A	gatk	D7	LL13-040	4	1	2
150	81	V81D	chrVIII:362356:T/A:SNP	SNP	362356	241	T	A	samtools	D7	LL13-040	4	1	2
151	81	V81D	chrVIII:362356:T/A:SNP	SNP	362356	241	T	A	Sanger	E8	LL13-040	4	2	2
152	81	V81D	chrVIII:362356:T/A:SNP	SNP	362356	241	T	A	gatk	E8	LL13-040	4	2	2
153	81	V81D	chrVIII:362356:T/A:SNP	SNP	362356	241	T	A	samtools	E8	LL13-040	4	2	2
154	81	V81D	chrVIII:362356:T/A:SNP	SNP	362356	241	T	A	Sanger	F7	LL13-040	4	1	1
155	81	V81D	chrVIII:362356:T/A:SNP	SNP	362356	241	T	A	gatk	F7	LL13-040	4	1	1
156	81	V81D	chrVIII:362356:T/A:SNP	SNP	362356	241	T	A	samtools	F7	LL13-040	4	1	1
157	81	V81D	chrVIII:362356:T/A:SNP	SNP	362356	241	T	A	Sanger	G7	LL13-040	4	1	1
158	81	V81D	chrVIII:362356:T/A:SNP	SNP	362356	241	T	A	gatk	G7	LL13-040	4	1	1
159	81	V81D	chrVIII:362356:T/A:SNP	SNP	362356	241	T	A	samtools	G7	LL13-040	4	1	1
160	81	V81D	chrVIII:362356:T/A:SNP	SNP	362356	241	T	A	Sanger	H7	LL13-040	4	1	2
161	81	V81D	chrVIII:362356:T/A:SNP	SNP	362356	241	T	A	gatk	H7	LL13-040	4	1	2
162	81	V81D	chrVIII:362356:T/A:SNP	SNP	362356	241	T	A	samtools	H7	LL13-040	4	1	2
163	81	V81D	chrVIII:362356:T/A:SNP	SNP	362356	241	T	A	Sanger	I6	LL13-040	4	1	2
164	81	V81D	chrVIII:362356:T/A:SNP	SNP	362356	241	T	A	gatk	I6	LL13-040	4	1	2
165	81	V81D	chrVIII:362356:T/A:SNP	SNP	362356	241	T	A	samtools	I6	LL13-040	4	1	2
166	81	V81D	chrVIII:362356:T/A:SNP	SNP	362356	241	T	A	Sanger	I7	LL13-040	4	1	2
167	81	V81D	chrVIII:362356:T/A:SNP	SNP	362356	241	T	A	gatk	I7	LL13-040	4	1	2
168	81	V81D	chrVIII:362356:T/A:SNP	SNP	362356	241	T	A	samtools	I7	LL13-040	4	1	2
169	81	V81D	chrVIII:362356:T/A:SNP	SNP	362356	241	T	A	Sanger	J7	LL13-040	4	1	1
170	81	V81D	chrVIII:362356:T/A:SNP	SNP	362356	241	T	A	gatk	J7	LL13-040	4	1	1
171	81	V81D	chrVIII:362356:T/A:SNP	SNP	362356	241	T	A	samtools	J7	LL13-040	4	1	1
172	81	V81D	chrVIII:362356:T/A:SNP	SNP	362356	241	T	A	Sanger	K6	LL13-040	4	1	1
173	81	V81D	chrVIII:362356:T/A:SNP	SNP	362356	241	T	A	gatk	K6	LL13-040	4	1	1
174	81	V81D	chrVIII:362356:T/A:SNP	SNP	362356	241	T	A	samtools	K6	LL13-040	4	1	1
175	81	V81D	chrVIII:362356:T/A:SNP	SNP	362356	241	T	A	Sanger	L6	LL13-040	4	1	2
176	81	V81D	chrVIII:362356:T/A:SNP	SNP	362356	241	T	A	gatk	L6	LL13-040	4	1	2
177	81	V81D	chrVIII:362356:T/A:SNP	SNP	362356	241	T	A	samtools	L6	LL13-040	4	1	2
178	81	V81D	chrVIII:362356:T/A:SNP	SNP	362356	241	T	A	Sanger	M7	LL13-040	4	2	2
179	81	V81D	chrVIII:362356:T/A:SNP	SNP	362356	241	T	A	gatk	M7	LL13-040	4	2	2
180	81	V81D	chrVIII:362356:T/A:SNP	SNP	362356	241	T	A	samtools	M7	LL13-040	4	2	2
181	81	V81D	chrVIII:362356:T/A:SNP	SNP	362356	241	T	A	Sanger	N6	LL13-040	4	1	1
182	81	V81D	chrVIII:362356:T/A:SNP	SNP	362356	241	T	A	gatk	N6	LL13-040	4	1	1
183	81	V81D	chrVIII:362356:T/A:SNP	SNP	362356	241	T	A	samtools	N6	LL13-040	4	1	1
184	82	S82F	chrVIII:362359:C/T:SNP	SNP	362359	244	C	T	Sanger	J9	LL13-040	5	1	1
185	82	S82F	chrVIII:362359:C/T:SNP	SNP	362359	244	C	T	samtools	J9	LL13-040	5	1	1
186	83	I83del	chrVIII:362360:CATTGTCAGAGCTGGT/C:indel	indel	362360	246	CATTGTCAGAGCTGGT	C	Sanger	B20	NC-02	5	1	3
187	83	I83del	chrVIII:362360:CATTGTCAGAGCTGGT/C:indel	indel	362360	246	CATTGTCAGAGCTGGT	C	gatk	B20	NC-02	5	1	3
188	84	V84F	chrVIII:362364:G/T:SNP	SNP	362364	249	G	T	Sanger	L17	NC-02	4	2	3
189	84	V84F	chrVIII:362364:G/T:SNP	SNP	362364	249	G	T	samtools	L17	NC-02	4	2	3
190	84	V84A	chrVIII:362365:T/C:SNP	SNP	362365	250	T	C	Sanger	I15	NC-02	3	2	3
191	84	V84A	chrVIII:362365:T/C:SNP	SNP	362365	250	T	C	samtools	I15	NC-02	3	2	3
192	85	R85*	chrVIII:362367:A/T:SNP	SNP	362367	252	A	T	Sanger	C7	LL13-040	4	1	1
193	85	R85*	chrVIII:362367:A/T:SNP	SNP	362367	252	A	T	gatk	C7	LL13-040	4	1	1
194	85	R85*	chrVIII:362367:A/T:SNP	SNP	362367	252	A	T	samtools	C7	LL13-040	4	1	1
195	85	R85G	chrVIII:362367:A/G:SNP	SNP	362367	252	A	G	Sanger	D14	NC-02	2	1	1
196	85	R85G	chrVIII:362367:A/G:SNP	SNP	362367	252	A	G	samtools	D14	NC-02	2	1	1
197	85	R85S	chrVIII:362369:A/T:SNP	SNP	362369	254	A	T	Sanger	N7	LL13-040	4	2	1
198	85	R85S	chrVIII:362369:A/T:SNP	SNP	362369	254	A	T	gatk	N7	LL13-040	4	2	1
199	85	R85S	chrVIII:362369:A/T:SNP	SNP	362369	254	A	T	samtools	N7	LL13-040	4	2	1
200	86	A86T	chrVIII:362370:G/A:SNP	SNP	362370	255	G	A	Sanger	E10	LL13-040	5	3	1
201	86	A86T	chrVIII:362370:G/A:SNP	SNP	362370	255	G	A	gatk	E10	LL13-040	5	3	1
202	86	A86T	chrVIII:362370:G/A:SNP	SNP	362370	255	G	A	samtools	E10	LL13-040	5	3	1
203	86	A86T	chrVIII:362370:G/A:SNP	SNP	362370	255	G	A	Sanger	E7	LL13-040	4	1	2
204	86	A86T	chrVIII:362370:G/A:SNP	SNP	362370	255	G	A	gatk	E7	LL13-040	4	1	2
205	86	A86T	chrVIII:362370:G/A:SNP	SNP	362370	255	G	A	samtools	E7	LL13-040	4	1	2
206	86	A86V	chrVIII:362371:C/T:SNP	SNP	362371	256	C	T	Sanger	B2	LL13-040	1	1	1
207	86	A86V	chrVIII:362371:C/T:SNP	SNP	362371	256	C	T	gatk	B2	LL13-040	1	1	1
208	86	A86V	chrVIII:362371:C/T:SNP	SNP	362371	256	C	T	samtools	B2	LL13-040	1	1	1
209	86	A86V	chrVIII:362371:C/T:SNP	SNP	362371	256	C	T	Sanger	E2	LL13-040	1	1	2
210	86	A86V	chrVIII:362371:C/T:SNP	SNP	362371	256	C	T	gatk	E2	LL13-040	1	1	2
211	86	A86V	chrVIII:362371:C/T:SNP	SNP	362371	256	C	T	samtools	E2	LL13-040	1	1	2
212	87	G87S	chrVIII:362373:G/A:SNP	SNP	362373	258	G	A	Sanger	C3	LL13-040	3	1	1
213	87	G87S	chrVIII:362373:G/A:SNP	SNP	362373	258	G	A	gatk	C3	LL13-040	3	1	1
214	87	G87S	chrVIII:362373:G/A:SNP	SNP	362373	258	G	A	samtools	C3	LL13-040	3	1	1
215	87	G87S	chrVIII:362373:G/A:SNP	SNP	362373	258	G	A	Sanger	H9	LL13-040	4	4	2
216	87	G87S	chrVIII:362373:G/A:SNP	SNP	362373	258	G	A	gatk	H9	LL13-040	4	4	2
217	87	G87S	chrVIII:362373:G/A:SNP	SNP	362373	258	G	A	samtools	H9	LL13-040	4	4	2
218	87	G87D	chrVIII:362374:G/A:SNP	SNP	362374	259	G	A	Sanger	I19	NC-02	4	4	3
219	87	G87D	chrVIII:362374:G/A:SNP	SNP	362374	259	G	A	samtools	I19	NC-02	4	4	3
220	88	E88K	chrVIII:362376:G/A:SNP	SNP	362376	261	G	A	Sanger	F8	LL13-040	4	2	1
221	88	E88K	chrVIII:362376:G/A:SNP	SNP	362376	261	G	A	gatk	F8	LL13-040	4	2	1
222	88	E88K	chrVIII:362376:G/A:SNP	SNP	362376	261	G	A	samtools	F8	LL13-040	4	2	1
223	88	E88*	chrVIII:362376:G/T:SNP	SNP	362376	261	G	T	Sanger	I14	NC-02	2	1	3
224	88	E88*	chrVIII:362376:G/T:SNP	SNP	362376	261	G	T	gatk	I14	NC-02	2	1	3
225	88	E88*	chrVIII:362376:G/T:SNP	SNP	362376	261	G	T	samtools	I14	NC-02	2	1	3
226	89	S89del	chrVIII:362378:ATCGATGGAGCAAGGATTAAGAGACTGTTGTAGGTCTGTGCGTATCGGT/A:indel	indel	362378	264	ATCGATGGAGCAAGGATTAAGAGACTGTTGTAGGTCTGTGCGTATCGGT	A	Sanger	B20	NC-02	5	1	3
227	89	S89del	chrVIII:362378:ATCGATGGAGCAAGGATTAAGAGACTGTTGTAGGTCTGTGCGTATCGGT/A:indel	indel	362378	264	ATCGATGGAGCAAGGATTAAGAGACTGTTGTAGGTCTGTGCGTATCGGT	A	gatk	B20	NC-02	5	1	3
228	89	S89W	chrVIII:362380:C/G:SNP	SNP	362380	265	C	G	Sanger	C18	NC-02	4	2	3
229	89	S89L	chrVIII:362380:C/T:SNP	SNP	362380	265	C	T	Sanger	E15	NC-02	3	2	3
230	89	S89L	chrVIII:362380:C/T:SNP	SNP	362380	265	C	T	samtools	E15	NC-02	3	2	3
231	89	S89L	chrVIII:362380:C/T:SNP	SNP	362380	265	C	T	Sanger	K9	LL13-040	5	1	1
232	89	S89L	chrVIII:362380:C/T:SNP	SNP	362380	265	C	T	gatk	K9	LL13-040	5	1	1
233	89	S89L	chrVIII:362380:C/T:SNP	SNP	362380	265	C	T	samtools	K9	LL13-040	5	1	1
234	89	S89L	chrVIII:362380:C/T:SNP	SNP	362380	265	C	T	Sanger	O8	LL13-040	4	3	1
235	89	S89L	chrVIII:362380:C/T:SNP	SNP	362380	265	C	T	gatk	O8	LL13-040	4	3	1
236	89	S89L	chrVIII:362380:C/T:SNP	SNP	362380	265	C	T	samtools	O8	LL13-040	4	3	1
237	91	E91*	chrVIII:362385:G/T:SNP	SNP	362385	270	G	T	Sanger	D15	NC-02	3	2	1
238	91	E91*	chrVIII:362385:G/T:SNP	SNP	362385	270	G	T	samtools	D15	NC-02	3	2	1
239	91	E91D	chrVIII:362387:G/T:SNP	SNP	362387	272	G	T	samtools	K16	NC-02	4	1	2
240	92	Q92*	chrVIII:362388:C/T:SNP	SNP	362388	273	C	T	Sanger	M22	NC-02	5	4	3	validated/complemented
241	92	Q92*	chrVIII:362388:C/T:SNP	SNP	362388	273	C	T	samtools	M22	NC-02	5	4	3	validated/complemented
242	95	R95*	chrVIII:362397:A/T:SNP	SNP	362397	282	A	T	Sanger	H8	LL13-040	4	2	2	validated/complemented
243	95	R95*	chrVIII:362397:A/T:SNP	SNP	362397	282	A	T	gatk	H8	LL13-040	4	2	2	validated/complemented
244	95	R95*	chrVIII:362397:A/T:SNP	SNP	362397	282	A	T	samtools	H8	LL13-040	4	2	2	validated/complemented
245	95	R95T	chrVIII:362398:G/C:SNP	SNP	362398	283	G	C	Sanger	E17	NC-02	4	2	3
246	95	R95T	chrVIII:362398:G/C:SNP	SNP	362398	283	G	C	samtools	E17	NC-02	4	2	3
247	95	R95T	chrVIII:362398:G/C:SNP	SNP	362398	283	G	C	Sanger	F17	NC-02	4	2	3	validated/complemented
248	95	R95T	chrVIII:362398:G/C:SNP	SNP	362398	283	G	C	samtools	F17	NC-02	4	2	3	validated/complemented
249	95	R95T	chrVIII:362398:G/C:SNP	SNP	362398	283	G	C	Sanger	L18	NC-02	4	2	3
250	95	R95T	chrVIII:362398:G/C:SNP	SNP	362398	283	G	C	samtools	L18	NC-02	4	2	3
251	97	C97S	chrVIII:362403:T/A:SNP	SNP	362403	288	T	A	Sanger	I17	NC-02	4	2	3
252	97	C97S	chrVIII:362403:T/A:SNP	SNP	362403	288	T	A	samtools	I17	NC-02	4	2	3
253	102	R102H	chrVIII:362419:G/A:SNP	SNP	362419	304	G	A	Sanger	E9	LL13-040	4	3	2
254	102	R102H	chrVIII:362419:G/A:SNP	SNP	362419	304	G	A	gatk	E9	LL13-040	4	3	2
255	102	R102H	chrVIII:362419:G/A:SNP	SNP	362419	304	G	A	samtools	E9	LL13-040	4	3	2
256	102	R102H	chrVIII:362419:G/A:SNP	SNP	362419	304	G	A	gatk	K10	LL13-040	5	4	1
257	102	R102H	chrVIII:362419:G/A:SNP	SNP	362419	304	G	A	samtools	K10	LL13-040	5	4	1
258	103	I103T	chrVIII:362422:T/C:SNP	SNP	362422	307	T	C	Sanger	C19	NC-02	4	3	3
259	103	I103T	chrVIII:362422:T/C:SNP	SNP	362422	307	T	C	samtools	C19	NC-02	4	3	3
260	103	I103T	chrVIII:362422:T/C:SNP	SNP	362422	307	T	C	Sanger	O18	NC-02	4	3	3
261	103	I103T	chrVIII:362422:T/C:SNP	SNP	362422	307	T	C	samtools	O18	NC-02	4	3	3
262	104	G104S	chrVIII:362424:G/A:SNP	SNP	362424	309	G	A	Sanger	G6	LL13-040	3	3	1	validated/complemented
263	104	G104C	chrVIII:362424:G/T:SNP	SNP	362424	309	G	T	samtools	M12	LL13-040	6	4	1
264	104	G104D	chrVIII:362425:G/A:SNP	SNP	362425	310	G	A	Sanger	G9	LL13-040	4	4	1
265	104	G104D	chrVIII:362425:G/A:SNP	SNP	362425	310	G	A	gatk	G9	LL13-040	4	4	1
266	104	G104D	chrVIII:362425:G/A:SNP	SNP	362425	310	G	A	samtools	G9	LL13-040	4	4	1
267	104	G104D	chrVIII:362425:G/A:SNP	SNP	362425	310	G	A	Sanger	J8	LL13-040	4	2	1	validated/complemented
268	104	G104D	chrVIII:362425:G/A:SNP	SNP	362425	310	G	A	gatk	J8	LL13-040	4	2	1	validated/complemented
269	104	G104D	chrVIII:362425:G/A:SNP	SNP	362425	310	G	A	samtools	J8	LL13-040	4	2	1	validated/complemented
270	105	K105Q	chrVIII:362427:A/C:SNP	SNP	362427	312	A	C	Sanger	L10	LL13-040	5	4	1
271	105	K105Q	chrVIII:362427:A/C:SNP	SNP	362427	312	A	C	samtools	L10	LL13-040	5	4	1
272	105	K105N	chrVIII:362429:A/T:SNP	SNP	362429	314	A	T	Sanger	H22	NC-02	5	3	3	validated/complemented
273	105	K105N	chrVIII:362429:A/T:SNP	SNP	362429	314	A	T	samtools	H22	NC-02	5	3	3	validated/complemented
274	106	I106N	chrVIII:362431:T/A:SNP	SNP	362431	316	T	A	Sanger	D22	NC-02	5	2	1
275	106	I106N	chrVIII:362431:T/A:SNP	SNP	362431	316	T	A	samtools	D22	NC-02	5	2	1
276	106	I106N	chrVIII:362431:T/A:SNP	SNP	362431	316	T	A	Sanger	H21	NC-02	5	2	3
277	106	I106N	chrVIII:362431:T/A:SNP	SNP	362431	316	T	A	samtools	H21	NC-02	5	2	3
278	106	I106N	chrVIII:362431:T/A:SNP	SNP	362431	316	T	A	Sanger	M18	NC-02	4	3	3	validated/complemented
279	106	I106N	chrVIII:362431:T/A:SNP	SNP	362431	316	T	A	gatk	M18	NC-02	4	3	3	validated/complemented
280	106	I106N	chrVIII:362431:T/A:SNP	SNP	362431	316	T	A	samtools	M18	NC-02	4	3	3	validated/complemented
281	106	I106N	chrVIII:362431:T/A:SNP	SNP	362431	316	T	A	Sanger	M2	LL13-040	3	1	2	validated/complemented
282	106	I106N	chrVIII:362431:T/A:SNP	SNP	362431	316	T	A	samtools	M2	LL13-040	3	1	2	validated/complemented
283	106	I106N	chrVIII:362431:T/A:SNP	SNP	362431	316	T	A	Sanger	N19	NC-02	5	1	3
284	106	I106N	chrVIII:362431:T/A:SNP	SNP	362431	316	T	A	samtools	N19	NC-02	5	1	3
285	106	I106N	chrVIII:362431:T/A:SNP	SNP	362431	316	T	A	Sanger	O21	NC-02	5	2	3
286	106	I106N	chrVIII:362431:T/A:SNP	SNP	362431	316	T	A	samtools	O21	NC-02	5	2	3
287	107	L107*	chrVIII:362434:T/G:SNP	SNP	362434	319	T	G	Sanger	D11	LL13-040	6	3	1	validated/complemented
288	107	L107*	chrVIII:362434:T/G:SNP	SNP	362434	319	T	G	samtools	D11	LL13-040	6	3	1	validated/complemented
289	110	R110G	chrVIII:362442:A/G:SNP	SNP	362442	327	A	G	Sanger	B4	LL13-040	3	3	1
290	110	R110G	chrVIII:362442:A/G:SNP	SNP	362442	327	A	G	samtools	B4	LL13-040	3	3	1
291	110	R110G	chrVIII:362442:A/G:SNP	SNP	362442	327	A	G	Sanger	B5	LL13-040	3	3	1
292	110	R110G	chrVIII:362442:A/G:SNP	SNP	362442	327	A	G	samtools	B5	LL13-040	3	3	1
293	110	R110G	chrVIII:362442:A/G:SNP	SNP	362442	327	A	G	Sanger	B6	LL13-040	3	3	1
294	110	R110G	chrVIII:362442:A/G:SNP	SNP	362442	327	A	G	samtools	B6	LL13-040	3	3	1
295	110	R110G	chrVIII:362442:A/G:SNP	SNP	362442	327	A	G	Sanger	C4	LL13-040	3	3	1
296	110	R110G	chrVIII:362442:A/G:SNP	SNP	362442	327	A	G	samtools	C4	LL13-040	3	3	1
297	110	R110G	chrVIII:362442:A/G:SNP	SNP	362442	327	A	G	Sanger	C5	LL13-040	3	3	1
298	110	R110G	chrVIII:362442:A/G:SNP	SNP	362442	327	A	G	samtools	C5	LL13-040	3	3	1
299	110	R110G	chrVIII:362442:A/G:SNP	SNP	362442	327	A	G	Sanger	C6	LL13-040	3	3	1
300	110	R110G	chrVIII:362442:A/G:SNP	SNP	362442	327	A	G	samtools	C6	LL13-040	3	3	1
301	110	R110G	chrVIII:362442:A/G:SNP	SNP	362442	327	A	G	Sanger	D4	LL13-040	3	3	2
302	110	R110G	chrVIII:362442:A/G:SNP	SNP	362442	327	A	G	samtools	D4	LL13-040	3	3	2
303	110	R110G	chrVIII:362442:A/G:SNP	SNP	362442	327	A	G	Sanger	D5	LL13-040	3	3	2
304	110	R110G	chrVIII:362442:A/G:SNP	SNP	362442	327	A	G	samtools	D5	LL13-040	3	3	2
305	110	R110G	chrVIII:362442:A/G:SNP	SNP	362442	327	A	G	Sanger	D6	LL13-040	3	3	2
306	110	R110G	chrVIII:362442:A/G:SNP	SNP	362442	327	A	G	samtools	D6	LL13-040	3	3	2
307	110	R110G	chrVIII:362442:A/G:SNP	SNP	362442	327	A	G	Sanger	E4	LL13-040	3	3	2
308	110	R110G	chrVIII:362442:A/G:SNP	SNP	362442	327	A	G	samtools	E4	LL13-040	3	3	2
309	110	R110G	chrVIII:362442:A/G:SNP	SNP	362442	327	A	G	Sanger	E5	LL13-040	3	3	2
310	110	R110G	chrVIII:362442:A/G:SNP	SNP	362442	327	A	G	samtools	E5	LL13-040	3	3	2
311	110	R110G	chrVIII:362442:A/G:SNP	SNP	362442	327	A	G	Sanger	E6	LL13-040	3	3	2
312	110	R110G	chrVIII:362442:A/G:SNP	SNP	362442	327	A	G	samtools	E6	LL13-040	3	3	2
313	110	R110G	chrVIII:362442:A/G:SNP	SNP	362442	327	A	G	Sanger	F4	LL13-040	3	3	1
314	110	R110G	chrVIII:362442:A/G:SNP	SNP	362442	327	A	G	samtools	F4	LL13-040	3	3	1
315	110	R110G	chrVIII:362442:A/G:SNP	SNP	362442	327	A	G	Sanger	F5	LL13-040	3	3	1
316	110	R110G	chrVIII:362442:A/G:SNP	SNP	362442	327	A	G	gatk	F5	LL13-040	3	3	1
317	110	R110G	chrVIII:362442:A/G:SNP	SNP	362442	327	A	G	samtools	F5	LL13-040	3	3	1
318	110	R110G	chrVIII:362442:A/G:SNP	SNP	362442	327	A	G	Sanger	F6	LL13-040	3	3	1
319	110	R110G	chrVIII:362442:A/G:SNP	SNP	362442	327	A	G	samtools	F6	LL13-040	3	3	1
320	110	R110G	chrVIII:362442:A/G:SNP	SNP	362442	327	A	G	Sanger	G4	LL13-040	3	3	1
321	110	R110G	chrVIII:362442:A/G:SNP	SNP	362442	327	A	G	samtools	G4	LL13-040	3	3	1
322	110	R110G	chrVIII:362442:A/G:SNP	SNP	362442	327	A	G	Sanger	G5	LL13-040	3	3	1
323	110	R110G	chrVIII:362442:A/G:SNP	SNP	362442	327	A	G	samtools	G5	LL13-040	3	3	1
324	110	R110G	chrVIII:362442:A/G:SNP	SNP	362442	327	A	G	Sanger	H4	LL13-040	3	3	2
325	110	R110G	chrVIII:362442:A/G:SNP	SNP	362442	327	A	G	samtools	H4	LL13-040	3	3	2
326	110	R110G	chrVIII:362442:A/G:SNP	SNP	362442	327	A	G	Sanger	H5	LL13-040	3	3	2
327	110	R110G	chrVIII:362442:A/G:SNP	SNP	362442	327	A	G	samtools	H5	LL13-040	3	3	2
328	110	R110G	chrVIII:362442:A/G:SNP	SNP	362442	327	A	G	Sanger	H6	LL13-040	3	3	2
329	110	R110G	chrVIII:362442:A/G:SNP	SNP	362442	327	A	G	samtools	H6	LL13-040	3	3	2
330	110	R110G	chrVIII:362442:A/G:SNP	SNP	362442	327	A	G	Sanger	I4	LL13-040	3	3	2
331	110	R110G	chrVIII:362442:A/G:SNP	SNP	362442	327	A	G	samtools	I4	LL13-040	3	3	2
332	110	R110G	chrVIII:362442:A/G:SNP	SNP	362442	327	A	G	Sanger	I5	LL13-040	3	3	2
333	110	R110G	chrVIII:362442:A/G:SNP	SNP	362442	327	A	G	samtools	I5	LL13-040	3	3	2
334	110	R110G	chrVIII:362442:A/G:SNP	SNP	362442	327	A	G	Sanger	J3	LL13-040	3	3	1
335	110	R110G	chrVIII:362442:A/G:SNP	SNP	362442	327	A	G	samtools	J3	LL13-040	3	3	1
336	110	R110G	chrVIII:362442:A/G:SNP	SNP	362442	327	A	G	Sanger	J4	LL13-040	3	3	1
337	110	R110G	chrVIII:362442:A/G:SNP	SNP	362442	327	A	G	samtools	J4	LL13-040	3	3	1
338	110	R110G	chrVIII:362442:A/G:SNP	SNP	362442	327	A	G	Sanger	J5	LL13-040	3	3	1
339	110	R110G	chrVIII:362442:A/G:SNP	SNP	362442	327	A	G	samtools	J5	LL13-040	3	3	1
340	110	R110G	chrVIII:362442:A/G:SNP	SNP	362442	327	A	G	Sanger	K4	LL13-040	3	3	1
341	110	R110G	chrVIII:362442:A/G:SNP	SNP	362442	327	A	G	samtools	K4	LL13-040	3	3	1
342	110	R110G	chrVIII:362442:A/G:SNP	SNP	362442	327	A	G	Sanger	K5	LL13-040	3	3	1
343	110	R110G	chrVIII:362442:A/G:SNP	SNP	362442	327	A	G	gatk	K5	LL13-040	3	3	1
344	110	R110G	chrVIII:362442:A/G:SNP	SNP	362442	327	A	G	samtools	K5	LL13-040	3	3	1
345	110	R110G	chrVIII:362442:A/G:SNP	SNP	362442	327	A	G	Sanger	L3	LL13-040	3	3	2
346	110	R110G	chrVIII:362442:A/G:SNP	SNP	362442	327	A	G	samtools	L3	LL13-040	3	3	2
347	110	R110G	chrVIII:362442:A/G:SNP	SNP	362442	327	A	G	Sanger	L4	LL13-040	3	3	2
348	110	R110G	chrVIII:362442:A/G:SNP	SNP	362442	327	A	G	samtools	L4	LL13-040	3	3	2
349	110	R110G	chrVIII:362442:A/G:SNP	SNP	362442	327	A	G	Sanger	L5	LL13-040	3	3	2
350	110	R110G	chrVIII:362442:A/G:SNP	SNP	362442	327	A	G	gatk	L5	LL13-040	3	3	2
351	110	R110G	chrVIII:362442:A/G:SNP	SNP	362442	327	A	G	samtools	L5	LL13-040	3	3	2
352	110	R110G	chrVIII:362442:A/G:SNP	SNP	362442	327	A	G	Sanger	M3	LL13-040	3	3	2
353	110	R110G	chrVIII:362442:A/G:SNP	SNP	362442	327	A	G	gatk	M3	LL13-040	3	3	2
354	110	R110G	chrVIII:362442:A/G:SNP	SNP	362442	327	A	G	samtools	M3	LL13-040	3	3	2
355	110	R110G	chrVIII:362442:A/G:SNP	SNP	362442	327	A	G	Sanger	M4	LL13-040	3	3	2
356	110	R110G	chrVIII:362442:A/G:SNP	SNP	362442	327	A	G	samtools	M4	LL13-040	3	3	2
357	110	R110G	chrVIII:362442:A/G:SNP	SNP	362442	327	A	G	Sanger	M5	LL13-040	3	3	2
358	110	R110G	chrVIII:362442:A/G:SNP	SNP	362442	327	A	G	samtools	M5	LL13-040	3	3	2
359	110	R110G	chrVIII:362442:A/G:SNP	SNP	362442	327	A	G	Sanger	N3	LL13-040	3	3	1
360	110	R110G	chrVIII:362442:A/G:SNP	SNP	362442	327	A	G	samtools	N3	LL13-040	3	3	1
361	110	R110G	chrVIII:362442:A/G:SNP	SNP	362442	327	A	G	Sanger	N4	LL13-040	3	3	1
362	110	R110G	chrVIII:362442:A/G:SNP	SNP	362442	327	A	G	samtools	N4	LL13-040	3	3	1
363	110	R110G	chrVIII:362442:A/G:SNP	SNP	362442	327	A	G	Sanger	N5	LL13-040	3	3	1
364	110	R110G	chrVIII:362442:A/G:SNP	SNP	362442	327	A	G	samtools	N5	LL13-040	3	3	1
365	110	R110G	chrVIII:362442:A/G:SNP	SNP	362442	327	A	G	Sanger	O3	LL13-040	3	3	1
366	110	R110G	chrVIII:362442:A/G:SNP	SNP	362442	327	A	G	samtools	O3	LL13-040	3	3	1
367	110	R110G	chrVIII:362442:A/G:SNP	SNP	362442	327	A	G	Sanger	O4	LL13-040	3	3	1
368	110	R110G	chrVIII:362442:A/G:SNP	SNP	362442	327	A	G	samtools	O4	LL13-040	3	3	1
369	110	R110G	chrVIII:362442:A/G:SNP	SNP	362442	327	A	G	Sanger	O5	LL13-040	3	3	1
370	110	R110G	chrVIII:362442:A/G:SNP	SNP	362442	327	A	G	samtools	O5	LL13-040	3	3	1
371	110	R110M	chrVIII:362443:G/T:SNP	SNP	362443	328	G	T	Sanger	E19	NC-02	4	3	3	validated
372	110	R110M	chrVIII:362443:G/T:SNP	SNP	362443	328	G	T	gatk	E19	NC-02	4	3	3	validated
373	110	R110M	chrVIII:362443:G/T:SNP	SNP	362443	328	G	T	samtools	E19	NC-02	4	3	3	validated
374	115	A115ins	chrVIII:362459:T/TT:indel	indel	362459	345	T	TT	Sanger	C15	NC-02	3	2	2
375	115	A115ins	chrVIII:362459:T/TT:indel	indel	362459	345	T	TT	Sanger	H16	NC-02	3	2	2
376	115	A115ins	chrVIII:362459:T/TT:indel	indel	362459	345	T	TT	Sanger	M14	NC-02	3	2	3
377	115	A115ins	chrVIII:362459:T/TT:indel	indel	362459	345	T	TT	Sanger	N14	NC-02	3	2	2
378	118	K118*	chrVIII:362466:A/T:SNP	SNP	362466	351	A	T	gatk	M11	LL13-040	6	3	1
379	118	K118*	chrVIII:362466:A/T:SNP	SNP	362466	351	A	T	samtools	M11	LL13-040	6	3	1
380	119	L119*	chrVIII:362470:T/A:SNP	SNP	362470	355	T	A	Sanger	B23	NC-02	5	4	3	validated/complemented
381	119	L119*	chrVIII:362470:T/A:SNP	SNP	362470	355	T	A	samtools	B23	NC-02	5	4	3	validated/complemented
382	121	Y121H	chrVIII:362475:T/C:SNP	SNP	362475	360	T	C	Sanger	E16	NC-02	2	1	3
383	121	Y121H	chrVIII:362475:T/C:SNP	SNP	362475	360	T	C	gatk	E16	NC-02	2	1	3
384	121	Y121H	chrVIII:362475:T/C:SNP	SNP	362475	360	T	C	samtools	E16	NC-02	2	1	3
385	121	Y121H	chrVIII:362475:T/C:SNP	SNP	362475	360	T	C	Sanger	F16	NC-02	2	1	2
386	121	Y121H	chrVIII:362475:T/C:SNP	SNP	362475	360	T	C	gatk	F16	NC-02	2	1	2
387	121	Y121H	chrVIII:362475:T/C:SNP	SNP	362475	360	T	C	samtools	F16	NC-02	2	1	2
388	121	Y121H	chrVIII:362475:T/C:SNP	SNP	362475	360	T	C	Sanger	K14	NC-02	2	1	2	validated/complemented
389	121	Y121H	chrVIII:362475:T/C:SNP	SNP	362475	360	T	C	gatk	K14	NC-02	2	1	2	validated/complemented
390	121	Y121H	chrVIII:362475:T/C:SNP	SNP	362475	360	T	C	samtools	K14	NC-02	2	1	2	validated/complemented
391	137	D137Y	chrVIII:362523:G/T:SNP	SNP	362523	408	G	T	Sanger	J11	LL13-040	6	3	2
392	137	D137Y	chrVIII:362523:G/T:SNP	SNP	362523	408	G	T	gatk	J11	LL13-040	6	3	2
393	137	D137Y	chrVIII:362523:G/T:SNP	SNP	362523	408	G	T	samtools	J11	LL13-040	6	3	2
394	137	D137Y	chrVIII:362523:G/T:SNP	SNP	362523	408	G	T	Sanger	N20	NC-02	5	2	3	validated/complemented
395	137	D137Y	chrVIII:362523:G/T:SNP	SNP	362523	408	G	T	gatk	N20	NC-02	5	2	3	validated/complemented
396	137	D137Y	chrVIII:362523:G/T:SNP	SNP	362523	408	G	T	samtools	N20	NC-02	5	2	3	validated/complemented
397	138	P138R	chrVIII:362527:C/G:SNP	SNP	362527	412	C	G	Sanger	C22	NC-02	5	2	3
398	138	P138R	chrVIII:362527:C/G:SNP	SNP	362527	412	C	G	gatk	C22	NC-02	5	2	3
399	138	P138R	chrVIII:362527:C/G:SNP	SNP	362527	412	C	G	samtools	C22	NC-02	5	2	3
400	138	P138L	chrVIII:362527:C/T:SNP	SNP	362527	412	C	T	Sanger	C8	LL13-040	4	2	1
401	138	P138L	chrVIII:362527:C/T:SNP	SNP	362527	412	C	T	gatk	C8	LL13-040	4	2	1
402	138	P138L	chrVIII:362527:C/T:SNP	SNP	362527	412	C	T	samtools	C8	LL13-040	4	2	1
403	138	P138Q	chrVIII:362527:C/A:SNP	SNP	362527	412	C	A	Sanger	D9	LL13-040	4	3	2
404	138	P138R	chrVIII:362527:C/G:SNP	SNP	362527	412	C	G	Sanger	E21	NC-02	5	2	3
405	138	P138R	chrVIII:362527:C/G:SNP	SNP	362527	412	C	G	gatk	E21	NC-02	5	2	3
406	138	P138R	chrVIII:362527:C/G:SNP	SNP	362527	412	C	G	samtools	E21	NC-02	5	2	3
407	138	P138R	chrVIII:362527:C/G:SNP	SNP	362527	412	C	G	Sanger	G21	NC-02	5	2	3	validated/complemented
408	138	P138R	chrVIII:362527:C/G:SNP	SNP	362527	412	C	G	gatk	G21	NC-02	5	2	3	validated/complemented
409	138	P138R	chrVIII:362527:C/G:SNP	SNP	362527	412	C	G	samtools	G21	NC-02	5	2	3	validated/complemented
410	138	P138R	chrVIII:362527:C/G:SNP	SNP	362527	412	C	G	Sanger	L21	NC-02	5	2	3
411	138	P138R	chrVIII:362527:C/G:SNP	SNP	362527	412	C	G	gatk	L21	NC-02	5	2	3
412	138	P138R	chrVIII:362527:C/G:SNP	SNP	362527	412	C	G	samtools	L21	NC-02	5	2	3
413	139	M139K	chrVIII:362530:T/A:SNP	SNP	362530	415	T	A	Sanger	B14	NC-02	2	1	2	validated/complemented
414	139	M139K	chrVIII:362530:T/A:SNP	SNP	362530	415	T	A	gatk	B14	NC-02	2	1	2	validated/complemented
415	139	M139K	chrVIII:362530:T/A:SNP	SNP	362530	415	T	A	samtools	B14	NC-02	2	1	2	validated/complemented
416	139	M139K	chrVIII:362530:T/A:SNP	SNP	362530	415	T	A	Sanger	G14	NC-02	2	1	2
417	139	M139K	chrVIII:362530:T/A:SNP	SNP	362530	415	T	A	gatk	G14	NC-02	2	1	2
418	139	M139K	chrVIII:362530:T/A:SNP	SNP	362530	415	T	A	samtools	G14	NC-02	2	1	2
419	139	M139K	chrVIII:362530:T/A:SNP	SNP	362530	415	T	A	Sanger	H14	NC-02	2	1	2
420	139	M139K	chrVIII:362530:T/A:SNP	SNP	362530	415	T	A	gatk	H14	NC-02	2	1	2
421	139	M139K	chrVIII:362530:T/A:SNP	SNP	362530	415	T	A	samtools	H14	NC-02	2	1	2
422	140	L140P	chrVIII:362533:T/C:SNP	SNP	362533	418	T	C	Sanger	F9	LL13-040	4	4	1	validated/complemented
423	140	L140P	chrVIII:362533:T/C:SNP	SNP	362533	418	T	C	gatk	F9	LL13-040	4	4	1	validated/complemented
424	140	L140P	chrVIII:362533:T/C:SNP	SNP	362533	418	T	C	samtools	F9	LL13-040	4	4	1	validated/complemented
425	140	L140P	chrVIII:362533:T/C:SNP	SNP	362533	418	T	C	Sanger	J14	NC-02	2	1	2	validated/complemented
426	140	L140P	chrVIII:362533:T/C:SNP	SNP	362533	418	T	C	gatk	J14	NC-02	2	1	2	validated/complemented
427	140	L140P	chrVIII:362533:T/C:SNP	SNP	362533	418	T	C	samtools	J14	NC-02	2	1	2	validated/complemented
428	145	S145N	chrVIII:362548:G/A:SNP	SNP	362548	433	G	A	Sanger	I8	LL13-040	4	2	2
429	145	S145N	chrVIII:362548:G/A:SNP	SNP	362548	433	G	A	gatk	I8	LL13-040	4	2	2
430	145	S145N	chrVIII:362548:G/A:SNP	SNP	362548	433	G	A	samtools	I8	LL13-040	4	2	2
431	145	S145N	chrVIII:362548:G/A:SNP	SNP	362548	433	G	A	Sanger	K2	LL13-040	2	1	1
432	145	S145N	chrVIII:362548:G/A:SNP	SNP	362548	433	G	A	gatk	K2	LL13-040	2	1	1
433	145	S145N	chrVIII:362548:G/A:SNP	SNP	362548	433	G	A	samtools	K2	LL13-040	2	1	1
434	145	S145N	chrVIII:362548:G/A:SNP	SNP	362548	433	G	A	Sanger	L7	LL13-040	4	2	2	validated/complemented
435	145	S145N	chrVIII:362548:G/A:SNP	SNP	362548	433	G	A	gatk	L7	LL13-040	4	2	2	validated/complemented
436	145	S145N	chrVIII:362548:G/A:SNP	SNP	362548	433	G	A	samtools	L7	LL13-040	4	2	2	validated/complemented
437	146	A146del	chrVIII:362550:GC/G:indel	indel	362550	436	GC	G	Sanger	F11	LL13-040	6	3	2	validated/complemented
438	146	A146del	chrVIII:362550:GC/G:indel	indel	362550	436	GC	G	gatk	F11	LL13-040	6	3	2	validated/complemented
439	146	A146D	chrVIII:362551:C/A:SNP	SNP	362551	436	C	A	samtools	C13	LL13-040	6	5	2
440	149	A149P	chrVIII:362559:G/C:SNP	SNP	362559	444	G	C	gatk	G10	LL13-040	5	4	1
441	149	A149P	chrVIII:362559:G/C:SNP	SNP	362559	444	G	C	samtools	G10	LL13-040	5	4	1
442	149	A149T	chrVIII:362559:G/A:SNP	SNP	362559	444	G	A	Sanger	O14	NC-02	3	2	2	validated/complemented
443	149	A149T	chrVIII:362559:G/A:SNP	SNP	362559	444	G	A	gatk	O14	NC-02	3	2	2	validated/complemented
444	149	A149T	chrVIII:362559:G/A:SNP	SNP	362559	444	G	A	samtools	O14	NC-02	3	2	2	validated/complemented
445	158	V158F	chrVIII:362586:G/T:SNP	SNP	362586	471	G	T	Sanger	N12	LL13-040	6	5	2
446	158	V158F	chrVIII:362586:G/T:SNP	SNP	362586	471	G	T	samtools	N12	LL13-040	6	5	2
447	161	E161del	chrVIII:362596:AG/G:indel	indel	362596	482	AG	G	Sanger	I18	NC-02	4	2	3
448	163	I163N	chrVIII:362602:T/A:SNP	SNP	362602	487	T	A	Sanger	B21	NC-02	5	2	3
449	163	I163N	chrVIII:362602:T/A:SNP	SNP	362602	487	T	A	samtools	B21	NC-02	5	2	3
450	164	Y164*	chrVIII:362606:C/A:SNP	SNP	362606	491	C	A	Sanger	F13	LL13-040	6	5	2	validated/complemented
451	164	Y164*	chrVIII:362606:C/A:SNP	SNP	362606	491	C	A	gatk	F13	LL13-040	6	5	2	validated/complemented
452	164	Y164*	chrVIII:362606:C/A:SNP	SNP	362606	491	C	A	samtools	F13	LL13-040	6	5	2	validated/complemented
453	168	L168P	chrVIII:362617:T/C:SNP	SNP	362617	502	T	C	Sanger	B8	LL13-040	4	2	1	validated/complemented
454	168	L168P	chrVIII:362617:T/C:SNP	SNP	362617	502	T	C	gatk	B8	LL13-040	4	2	1	validated/complemented
455	168	L168P	chrVIII:362617:T/C:SNP	SNP	362617	502	T	C	samtools	B8	LL13-040	4	2	1	validated/complemented
456	168	L168P	chrVIII:362617:T/C:SNP	SNP	362617	502	T	C	Sanger	C11	LL13-040	5	4	2
457	168	L168P	chrVIII:362617:T/C:SNP	SNP	362617	502	T	C	gatk	C11	LL13-040	5	4	2
458	168	L168P	chrVIII:362617:T/C:SNP	SNP	362617	502	T	C	samtools	C11	LL13-040	5	4	2
459	171	S171ins	chrVIII:362627:T/TA:indel	indel	362627	513	T	TA	Sanger	C17	NC-02	4	1	3
460	174	G174E	chrVIII:362635:G/A:SNP	SNP	362635	520	G	A	Sanger	L2	LL13-040	2	1	2
461	174	G174E	chrVIII:362635:G/A:SNP	SNP	362635	520	G	A	gatk	L2	LL13-040	2	1	2
462	174	G174E	chrVIII:362635:G/A:SNP	SNP	362635	520	G	A	samtools	L2	LL13-040	2	1	2
463	174	G174E	chrVIII:362635:G/A:SNP	SNP	362635	520	G	A	Sanger	M17	NC-02	4	2	3
464	174	G174E	chrVIII:362635:G/A:SNP	SNP	362635	520	G	A	gatk	M17	NC-02	4	2	3
465	174	G174E	chrVIII:362635:G/A:SNP	SNP	362635	520	G	A	samtools	M17	NC-02	4	2	3
466	176	E176*	chrVIII:362640:G/T:SNP	SNP	362640	525	G	T	Sanger	J2	LL13-040	2	1	1
467	176	E176*	chrVIII:362640:G/T:SNP	SNP	362640	525	G	T	gatk	J2	LL13-040	2	1	1
468	176	E176*	chrVIII:362640:G/T:SNP	SNP	362640	525	G	T	samtools	J2	LL13-040	2	1	1
469	176	E176del	chrVIII:362641:AA/A:indel	indel	362641	527	AA	A	Sanger	O15	NC-02	1	1	2
470	183	P183del	chrVIII:362661:CCAGAGGTCAGAATTGTTACTGGTGCCCTCGA/C:indel	indel	362661	547	CCAGAGGTCAGAATTGTTACTGGTGCCCTCGA	C	Sanger	C23	NC-02	5	4	3
471	183	P183del	chrVIII:362661:CCAGAGGTCAGAATTGTTACTGGTGCCCTCGA/C:indel	indel	362661	547	CCAGAGGTCAGAATTGTTACTGGTGCCCTCGA	C	Sanger	E13	LL13-040	6	5	1
472	183	P183del	chrVIII:362661:CCAGAGGTCAGAATTGTTACTGGTGCCCTCGA/C:indel	indel	362661	547	CCAGAGGTCAGAATTGTTACTGGTGCCCTCGA	C	gatk	E13	LL13-040	6	5	1
473	183	P183del	chrVIII:362661:CCAGAGGTCAGAATTGTTACTGGTGCCCTCGA/C:indel	indel	362661	547	CCAGAGGTCAGAATTGTTACTGGTGCCCTCGA	C	Sanger	F20	NC-02	5	1	3
474	183	P183del	chrVIII:362661:CCAGAGGTCAGAATTGTTACTGGTGCCCTCGA/C:indel	indel	362661	547	CCAGAGGTCAGAATTGTTACTGGTGCCCTCGA	C	Sanger	H15	NC-02	3	2	2
475	183	P183ins	chrVIII:362663:A/AGAGGTCAGAATTGTTACTGGTGCCCTCGACA:indel	indel	362663	549	A	AGAGGTCAGAATTGTTACTGGTGCCCTCGACA	Sanger	C21	NC-02	5	2	3
476	183	P183ins	chrVIII:362663:A/AGAGGTCAGAATTGTTACTGGTGCCCTCGACA:indel	indel	362663	549	A	AGAGGTCAGAATTGTTACTGGTGCCCTCGACA	Sanger	I21	NC-02	5	2	3
477	183	P183ins	chrVIII:362663:A/AGAGGTCAGAATTGTTACTGGTGCCCTCGACA:indel	indel	362663	549	A	AGAGGTCAGAATTGTTACTGGTGCCCTCGACA	Sanger	J21	NC-02	5	2	3
478	184	E184*	chrVIII:362664:G/T:SNP	SNP	362664	549	G	T	Sanger	B17	NC-02	4	1	3
479	184	E184*	chrVIII:362664:G/T:SNP	SNP	362664	549	G	T	samtools	B17	NC-02	4	1	3
480	190	G190D	chrVIII:362683:G/A:SNP	SNP	362683	568	G	A	Sanger	K12	LL13-040	6	4	2
481	190	G190D	chrVIII:362683:G/A:SNP	SNP	362683	568	G	A	samtools	K12	LL13-040	6	4	2
482	190	G190D	chrVIII:362683:G/A:SNP	SNP	362683	568	G	A	Sanger	L9	LL13-040	5	1	2
483	190	G190D	chrVIII:362683:G/A:SNP	SNP	362683	568	G	A	samtools	L9	LL13-040	5	1	2
484	193	D193Y	chrVIII:362691:G/T:SNP	SNP	362691	576	G	T	Sanger	D10	LL13-040	5	3	1
485	193	D193Y	chrVIII:362691:G/T:SNP	SNP	362691	576	G	T	Sanger	H18	NC-02	4	2	3
486	193	D193Y	chrVIII:362691:G/T:SNP	SNP	362691	576	G	T	samtools	H18	NC-02	4	2	3
487	193	D193N	chrVIII:362691:G/A:SNP	SNP	362691	576	G	A	Sanger	J6	LL13-040	4	1	1
488	193	D193N	chrVIII:362691:G/A:SNP	SNP	362691	576	G	A	samtools	J6	LL13-040	4	1	1
489	193	D193N	chrVIII:362691:G/A:SNP	SNP	362691	576	G	A	Sanger	M6	LL13-040	4	1	2
490	193	D193N	chrVIII:362691:G/A:SNP	SNP	362691	576	G	A	samtools	M6	LL13-040	4	1	2
491	193	D193Y	chrVIII:362691:G/T:SNP	SNP	362691	576	G	T	Sanger	N18	NC-02	4	3	3
492	193	D193Y	chrVIII:362691:G/T:SNP	SNP	362691	576	G	T	samtools	N18	NC-02	4	3	3
493	198	E198del	chrVIII:362707:AA/A:indel	indel	362707	593	AA	A	Sanger	H17	NC-02	4	2	2
494	202	L202R	chrVIII:362719:T/G:SNP	SNP	362719	604	T	G	Sanger	D3	LL13-040	3	2	2	validated/complemented
495	202	L202R	chrVIII:362719:T/G:SNP	SNP	362719	604	T	G	gatk	D3	LL13-040	3	2	2	validated/complemented
496	202	L202R	chrVIII:362719:T/G:SNP	SNP	362719	604	T	G	samtools	D3	LL13-040	3	2	2	validated/complemented
497	204	P204T	chrVIII:362724:C/A:SNP	SNP	362724	609	C	A	Sanger	B3	LL13-040	3	1	1
498	204	P204T	chrVIII:362724:C/A:SNP	SNP	362724	609	C	A	gatk	B3	LL13-040	3	1	1
499	204	P204T	chrVIII:362724:C/A:SNP	SNP	362724	609	C	A	samtools	B3	LL13-040	3	1	1
500	204	P204del	chrVIII:362725:CA/C:indel	indel	362725	611	CA	C	Sanger	B13	LL13-040	6	5	2
501	204	P204del	chrVIII:362725:CA/C:indel	indel	362725	611	CA	C	gatk	B13	LL13-040	6	5	2
502	205	G205W	chrVIII:362727:G/T:SNP	SNP	362727	612	G	T	Sanger	I9	LL13-040	5	1	2	validated/complemented
503	205	G205W	chrVIII:362727:G/T:SNP	SNP	362727	612	G	T	gatk	I9	LL13-040	5	1	2	validated/complemented
504	205	G205W	chrVIII:362727:G/T:SNP	SNP	362727	612	G	T	samtools	I9	LL13-040	5	1	2	validated/complemented
505	205	G205W	chrVIII:362727:G/T:SNP	SNP	362727	612	G	T	Sanger	K15	NC-02	3	3	2	validated/complemented
506	205	G205W	chrVIII:362727:G/T:SNP	SNP	362727	612	G	T	gatk	K15	NC-02	3	3	2	validated/complemented
507	205	G205W	chrVIII:362727:G/T:SNP	SNP	362727	612	G	T	samtools	K15	NC-02	3	3	2	validated/complemented
508	205	G205W	chrVIII:362727:G/T:SNP	SNP	362727	612	G	T	Sanger	N15	NC-02	3	3	2
509	205	G205W	chrVIII:362727:G/T:SNP	SNP	362727	612	G	T	gatk	N15	NC-02	3	3	2
510	205	G205W	chrVIII:362727:G/T:SNP	SNP	362727	612	G	T	samtools	N15	NC-02	3	3	2
511	206	L206W	chrVIII:362731:T/G:SNP	SNP	362731	616	T	G	Sanger	F10	LL13-040	5	3	1
512	206	L206*	chrVIII:362731:T/A:SNP	SNP	362731	616	T	A	Sanger	J10	LL13-040	5	4	1	validated
513	206	L206*	chrVIII:362731:T/A:SNP	SNP	362731	616	T	A	samtools	J10	LL13-040	5	4	1	validated
514	207	G207S	chrVIII:362733:G/A:SNP	SNP	362733	618	G	A	Sanger	B12	LL13-040	6	3	2
515	207	G207S	chrVIII:362733:G/A:SNP	SNP	362733	618	G	A	samtools	B12	LL13-040	6	3	2
516	207	G207S	chrVIII:362733:G/A:SNP	SNP	362733	618	G	A	Sanger	D12	LL13-040	6	3	1
517	207	G207S	chrVIII:362733:G/A:SNP	SNP	362733	618	G	A	samtools	D12	LL13-040	6	3	1
518	207	G207S	chrVIII:362733:G/A:SNP	SNP	362733	618	G	A	Sanger	E11	LL13-040	6	3	1
519	207	G207S	chrVIII:362733:G/A:SNP	SNP	362733	618	G	A	samtools	E11	LL13-040	6	3	1
520	207	G207S	chrVIII:362733:G/A:SNP	SNP	362733	618	G	A	Sanger	E12	LL13-040	6	3	1
521	207	G207S	chrVIII:362733:G/A:SNP	SNP	362733	618	G	A	samtools	E12	LL13-040	6	3	1
522	207	G207S	chrVIII:362733:G/A:SNP	SNP	362733	618	G	A	Sanger	F12	LL13-040	6	3	2	validated/complemented
523	207	G207S	chrVIII:362733:G/A:SNP	SNP	362733	618	G	A	samtools	F12	LL13-040	6	3	2	validated/complemented
524	207	G207S	chrVIII:362733:G/A:SNP	SNP	362733	618	G	A	Sanger	G11	LL13-040	6	3	2
525	207	G207S	chrVIII:362733:G/A:SNP	SNP	362733	618	G	A	samtools	G11	LL13-040	6	3	2
526	207	G207S	chrVIII:362733:G/A:SNP	SNP	362733	618	G	A	Sanger	G12	LL13-040	6	3	2
527	207	G207S	chrVIII:362733:G/A:SNP	SNP	362733	618	G	A	samtools	G12	LL13-040	6	3	2
528	207	G207S	chrVIII:362733:G/A:SNP	SNP	362733	618	G	A	Sanger	H11	LL13-040	6	3	1
529	207	G207S	chrVIII:362733:G/A:SNP	SNP	362733	618	G	A	samtools	H11	LL13-040	6	3	1
530	207	G207S	chrVIII:362733:G/A:SNP	SNP	362733	618	G	A	Sanger	H12	LL13-040	6	3	1
531	207	G207S	chrVIII:362733:G/A:SNP	SNP	362733	618	G	A	samtools	H12	LL13-040	6	3	1
532	207	G207R	chrVIII:362733:G/C:SNP	SNP	362733	618	G	C	Sanger	I11	LL13-040	6	3	1
533	207	G207R	chrVIII:362733:G/C:SNP	SNP	362733	618	G	C	Sanger	I12	LL13-040	6	4	1
534	207	G207S	chrVIII:362733:G/A:SNP	SNP	362733	618	G	A	Sanger	K11	LL13-040	6	3	2
535	207	G207S	chrVIII:362733:G/A:SNP	SNP	362733	618	G	A	samtools	K11	LL13-040	6	3	2
536	207	G207S	chrVIII:362733:G/A:SNP	SNP	362733	618	G	A	Sanger	L11	LL13-040	6	3	1
537	207	G207S	chrVIII:362733:G/A:SNP	SNP	362733	618	G	A	samtools	L11	LL13-040	6	3	1
538	207	G207S	chrVIII:362733:G/A:SNP	SNP	362733	618	G	A	Sanger	O11	LL13-040	6	3	2
539	207	G207S	chrVIII:362733:G/A:SNP	SNP	362733	618	G	A	samtools	O11	LL13-040	6	3	2
540	207	G207C	chrVIII:362733:G/T:SNP	SNP	362733	618	G	T	Sanger	O12	LL13-040	6	5	2
541	208	D208A	chrVIII:362737:A/C:SNP	SNP	362737	622	A	C	Sanger	D16	NC-02	2	1	1	validated/complemented
542	208	D208A	chrVIII:362737:A/C:SNP	SNP	362737	622	A	C	gatk	D16	NC-02	2	1	1	validated/complemented
543	208	D208A	chrVIII:362737:A/C:SNP	SNP	362737	622	A	C	samtools	D16	NC-02	2	1	1	validated/complemented
544	209	F209I	chrVIII:362739:T/A:SNP	SNP	362739	624	T	A	Sanger	F14	NC-02	2	1	2	validated/complemented
545	209	F209I	chrVIII:362739:T/A:SNP	SNP	362739	624	T	A	gatk	F14	NC-02	2	1	2	validated/complemented
546	209	F209I	chrVIII:362739:T/A:SNP	SNP	362739	624	T	A	samtools	F14	NC-02	2	1	2	validated/complemented
547	209	F209L	chrVIII:362739:T/C:SNP	SNP	362739	624	T	C	Sanger	I10	LL13-040	5	4	1
548	209	F209L	chrVIII:362739:T/C:SNP	SNP	362739	624	T	C	samtools	I10	LL13-040	5	4	1
549	209	F209C	chrVIII:362740:T/G:SNP	SNP	362740	625	T	G	Sanger	N2	LL13-040	3	1	1	validated/complemented
550	209	F209C	chrVIII:362740:T/G:SNP	SNP	362740	625	T	G	gatk	N2	LL13-040	3	1	1	validated/complemented
551	209	F209C	chrVIII:362740:T/G:SNP	SNP	362740	625	T	G	samtools	N2	LL13-040	3	1	1	validated/complemented
552	209	F209L	chrVIII:362741:T/A:SNP	SNP	362741	626	T	A	Sanger	M15	NC-02	3	3	3	validated/complemented
553	209	F209L	chrVIII:362741:T/A:SNP	SNP	362741	626	T	A	gatk	M15	NC-02	3	3	3	validated/complemented
554	209	F209L	chrVIII:362741:T/A:SNP	SNP	362741	626	T	A	samtools	M15	NC-02	3	3	3	validated/complemented
555	210	G210V	chrVIII:362743:G/T:SNP	SNP	362743	628	G	T	Sanger	B22	NC-02	5	2	3
556	210	G210V	chrVIII:362743:G/T:SNP	SNP	362743	628	G	T	gatk	B22	NC-02	5	2	3
557	210	G210V	chrVIII:362743:G/T:SNP	SNP	362743	628	G	T	samtools	B22	NC-02	5	2	3
558	210	G210V	chrVIII:362743:G/T:SNP	SNP	362743	628	G	T	Sanger	F21	NC-02	5	2	3	validated
559	210	G210V	chrVIII:362743:G/T:SNP	SNP	362743	628	G	T	samtools	F21	NC-02	5	2	3	validated
560	210	G210D	chrVIII:362743:G/A:SNP	SNP	362743	628	G	A	Sanger	K3	LL13-040	3	3	1
561	210	G210D	chrVIII:362743:G/A:SNP	SNP	362743	628	G	A	gatk	K3	LL13-040	3	3	1
562	210	G210D	chrVIII:362743:G/A:SNP	SNP	362743	628	G	A	samtools	K3	LL13-040	3	3	1
563	210	G210V	chrVIII:362743:G/T:SNP	SNP	362743	628	G	T	Sanger	L8	LL13-040	4	3	2	validated/complemented
564	210	G210V	chrVIII:362743:G/T:SNP	SNP	362743	628	G	T	Sanger	M21	NC-02	5	2	3
565	210	G210V	chrVIII:362743:G/T:SNP	SNP	362743	628	G	T	gatk	M21	NC-02	5	2	3
566	210	G210V	chrVIII:362743:G/T:SNP	SNP	362743	628	G	T	samtools	M21	NC-02	5	2	3
567	212	R212*	chrVIII:362748:A/T:SNP	SNP	362748	633	A	T	Sanger	N16	NC-02	4	1	2
568	212	R212*	chrVIII:362748:A/T:SNP	SNP	362748	633	A	T	gatk	N16	NC-02	4	1	2
569	212	R212*	chrVIII:362748:A/T:SNP	SNP	362748	633	A	T	samtools	N16	NC-02	4	1	2
570	213	Y213*	chrVIII:362753:C/A:SNP	SNP	362753	638	C	A	Sanger	N11	LL13-040	6	3	2
571	213	Y213*	chrVIII:362753:C/A:SNP	SNP	362753	638	C	A	gatk	N11	LL13-040	6	3	2
572	213	Y213*	chrVIII:362753:C/A:SNP	SNP	362753	638	C	A	samtools	N11	LL13-040	6	3	2
573	214	Y214H	chrVIII:362754:T/C:SNP	SNP	362754	639	T	C	Sanger	C10	LL13-040	5	3	1
574	214	Y214H	chrVIII:362754:T/C:SNP	SNP	362754	639	T	C	gatk	C10	LL13-040	5	3	1
575	214	Y214H	chrVIII:362754:T/C:SNP	SNP	362754	639	T	C	samtools	C10	LL13-040	5	3	1
576	214	Y214H	chrVIII:362754:T/C:SNP	SNP	362754	639	T	C	Sanger	C20	NC-02	5	1	3
577	214	Y214H	chrVIII:362754:T/C:SNP	SNP	362754	639	T	C	gatk	C20	NC-02	5	1	3
578	214	Y214H	chrVIII:362754:T/C:SNP	SNP	362754	639	T	C	samtools	C20	NC-02	5	1	3
579	214	Y214H	chrVIII:362754:T/C:SNP	SNP	362754	639	T	C	Sanger	D20	NC-02	5	1	1
580	214	Y214H	chrVIII:362754:T/C:SNP	SNP	362754	639	T	C	gatk	D20	NC-02	5	1	1
581	214	Y214H	chrVIII:362754:T/C:SNP	SNP	362754	639	T	C	samtools	D20	NC-02	5	1	1
582	214	Y214H	chrVIII:362754:T/C:SNP	SNP	362754	639	T	C	Sanger	E20	NC-02	5	1	3
583	214	Y214H	chrVIII:362754:T/C:SNP	SNP	362754	639	T	C	gatk	E20	NC-02	5	1	3
584	214	Y214H	chrVIII:362754:T/C:SNP	SNP	362754	639	T	C	samtools	E20	NC-02	5	1	3
585	214	Y214H	chrVIII:362754:T/C:SNP	SNP	362754	639	T	C	Sanger	G18	NC-02	4	2	3
586	214	Y214H	chrVIII:362754:T/C:SNP	SNP	362754	639	T	C	gatk	G18	NC-02	4	2	3
587	214	Y214H	chrVIII:362754:T/C:SNP	SNP	362754	639	T	C	samtools	G18	NC-02	4	2	3
588	214	Y214H	chrVIII:362754:T/C:SNP	SNP	362754	639	T	C	Sanger	G20	NC-02	5	1	3
589	214	Y214H	chrVIII:362754:T/C:SNP	SNP	362754	639	T	C	gatk	G20	NC-02	5	1	3
590	214	Y214H	chrVIII:362754:T/C:SNP	SNP	362754	639	T	C	samtools	G20	NC-02	5	1	3
591	214	Y214H	chrVIII:362754:T/C:SNP	SNP	362754	639	T	C	Sanger	H20	NC-02	5	1	2
592	214	Y214H	chrVIII:362754:T/C:SNP	SNP	362754	639	T	C	gatk	H20	NC-02	5	1	2
593	214	Y214H	chrVIII:362754:T/C:SNP	SNP	362754	639	T	C	samtools	H20	NC-02	5	1	2
594	214	Y214H	chrVIII:362754:T/C:SNP	SNP	362754	639	T	C	Sanger	I20	NC-02	5	1	3
595	214	Y214H	chrVIII:362754:T/C:SNP	SNP	362754	639	T	C	gatk	I20	NC-02	5	1	3
596	214	Y214H	chrVIII:362754:T/C:SNP	SNP	362754	639	T	C	samtools	I20	NC-02	5	1	3
597	214	Y214H	chrVIII:362754:T/C:SNP	SNP	362754	639	T	C	Sanger	J20	NC-02	5	1	3
598	214	Y214H	chrVIII:362754:T/C:SNP	SNP	362754	639	T	C	gatk	J20	NC-02	5	1	3
599	214	Y214H	chrVIII:362754:T/C:SNP	SNP	362754	639	T	C	samtools	J20	NC-02	5	1	3
600	214	Y214H	chrVIII:362754:T/C:SNP	SNP	362754	639	T	C	Sanger	K20	NC-02	5	1	3
601	214	Y214H	chrVIII:362754:T/C:SNP	SNP	362754	639	T	C	gatk	K20	NC-02	5	1	3
602	214	Y214H	chrVIII:362754:T/C:SNP	SNP	362754	639	T	C	samtools	K20	NC-02	5	1	3
603	214	Y214H	chrVIII:362754:T/C:SNP	SNP	362754	639	T	C	Sanger	L20	NC-02	5	1	3
604	214	Y214H	chrVIII:362754:T/C:SNP	SNP	362754	639	T	C	gatk	L20	NC-02	5	1	3
605	214	Y214H	chrVIII:362754:T/C:SNP	SNP	362754	639	T	C	samtools	L20	NC-02	5	1	3
606	214	Y214H	chrVIII:362754:T/C:SNP	SNP	362754	639	T	C	Sanger	M20	NC-02	5	1	3
607	214	Y214H	chrVIII:362754:T/C:SNP	SNP	362754	639	T	C	gatk	M20	NC-02	5	1	3
608	214	Y214H	chrVIII:362754:T/C:SNP	SNP	362754	639	T	C	samtools	M20	NC-02	5	1	3
609	214	Y214H	chrVIII:362754:T/C:SNP	SNP	362754	639	T	C	Sanger	O19	NC-02	5	1	3
610	214	Y214H	chrVIII:362754:T/C:SNP	SNP	362754	639	T	C	gatk	O19	NC-02	5	1	3
611	214	Y214H	chrVIII:362754:T/C:SNP	SNP	362754	639	T	C	samtools	O19	NC-02	5	1	3
612		WT	0:0/0	none					Sanger	B16	NC-02	1	1	2
613		WT	0:0/0	none					Sanger	D2	LL13-040	1	1	2
614		WT	0:0/0	none					Sanger	D21	NC-02	5	2	1
615		WT	0:0/0	none					Sanger	F22	NC-02	5	2	3
616		WT	0:0/0	none					Sanger	H19	NC-02	4	3	3
617		WT	0:0/0	none					Sanger	I22	NC-02	5	3	3
618		WT	0:0/0	none					Sanger	J19	NC-02	4	4	3
619		WT	0:0/0	none					Sanger	J22	NC-02	5	3	3
620		WT	0:0/0	none					Sanger	K17	NC-02	4	2	3
621		WT	0:0/0	none					Sanger	L19	NC-02	4	4	3
622		WT	0:0/0	none					Sanger	N10	LL13-040	5	4	1
623		WT	0:0/0	none					Sanger	N21	NC-02	5	2	3
624		WT	0:0/0	none					Sanger	O2	LL13-040	3	1	1
625		WT	0:0/0	none					Sanger	H13	LL13-040	NA (parental strain control)		1	validated
626		WT	0:0/0	none					Sanger	I13	LL13-040	NA (fcy1Δ control)		1	validated
627		WT	0:0/0	none					Sanger	J13	LL13-040	NA (fcy2Δ control)		2	validated
628		WT	0:0/0	none					Sanger	E23	NC-02	NA (parental strain control)		3	validated
629		WT	0:0/0	none					Sanger	F23	NC-02	NA (fcy1Δ control)		3	validated
630		WT	0:0/0	none					Sanger	G23	NC-02	NA (fcy2Δ control)		3	validated
